# Supplementary material for: Efficacy and safety of diazoxide for treating hyperinsulinemic hypoglycemia: A systematic review and meta-analysis
Source: PLoS One. 2021 Feb 11;16(2):e0246463. doi: 10.1371/journal.pone.0246463 (PMC7877589; doi:10.1371/journal.pone.0246463)
Supplement: S1 Data — (ZIP) [file pone.0246463.s003.zip]

Archive with 17 entries (16 files):
- data/
- data/edema.dta
- data/Edema.xls
- data/Fluid retention.xls
- data/fluid_retention.dta
- data/Gastrointestinal reaction.xls
- data/gastrointestinal_reaction.dta
- data/hypertrichosis.dta
- data/Hypertrichosis.xls
- data/neuthropenia.dta
- data/Neuthropenia.xls
- data/Pulmonary hypertension.xls
- data/pulmonary_hypertension.dta
- data/respond to diazoxide.dta
- data/respond to diazoxide.xls
- data/thrombocytopenia.dta
- data/Thrombocytopenia.xls
