# Supplementary material for: Efficacy and safety of diazoxide for treating hyperinsulinemic hypoglycemia: A systematic review and meta-analysis
Source: PLoS One. 2021 Feb 11;16(2):e0246463. doi: 10.1371/journal.pone.0246463 (PMC7877589; doi:10.1371/journal.pone.0246463)
Supplement: S1 Data — (ZIP) [file pone.0246463.s003.zip › data/Hypertrichosis.xls]

## Sheet: Sheet1
study	year	r	n
Hu	2012	36	44
Fukutomi	2018	33	384
